# Supplementary material for: Legionnaires’ Disease in Occupational Settings: A Cross-Sectional Study from Northeastern Italy (2019)
Source: Trop Med Infect Dis. 2023 Jul 16;8(7):364. doi: 10.3390/tropicalmed8070364 (PMC10384770; doi:10.3390/tropicalmed8070364)
Supplement: Supplementary file 1 [file tropicalmed-08-00364-s001.zip]

Archive with 1 entries (1 files):
- tropicalmed-2474664-File S1.pdf
